# Supplementary material for: Dissection of paracrine/autocrine interplay in lung tumor microenvironment mimicking cancer cell-monocyte co-culture models reveals proteins that promote inflammation and metastasis
Source: BMC Cancer. 2023 Oct 2;23:926. doi: 10.1186/s12885-023-11428-7 (PMC10544320; doi:10.1186/s12885-023-11428-7)
Supplement: Supplementary file 6 — Supplementary Material 6 [file 12885_2023_11428_MOESM6_ESM.xlsx]

## Sheet: Detected in A549-Mono only
Gene Symbol	Protein Name	# PSMs	# Unique Peptides	CV (%)
Supplimentary data sheet 1. Details of Protein identification and quantification
HSPG2	basement membrane-specific heparan sulfate proteoglycan core protein isoform X1	110	42	16.0378
PDIA3	protein disulfide-isomerase A3 precursor	19	10	26.4714
PLAU	urokinase-type plasminogen activator isoform X1	27	10	27.4414
CDH2	cadherin-2 isoform 1 preproprotein	21	6	16.9399
GSR	glutathione reductase, mitochondrial isoform 1 precursor	16	5	27.662
NRP1	neuropilin-1 isoform a precursor	13	4	5.3542
GLOD4	glyoxalase domain-containing protein 4	11	4	13.6457
NSFL1C	NSFL1 cofactor p47 isoform X1	7	4	18.4399
PRKCSH	glucosidase 2 subunit beta isoform 3 precursor	11	4	29.0344
LMAN2	vesicular integral-membrane protein VIP36 precursor	6	3	0.576148
CD44	CD44 antigen isoform X1	13	3	6.109
PRDX4	peroxiredoxin-4 isoform X1	4	3	6.86935
HEXB	beta-hexosaminidase subunit beta isoform 1 preproprotein	6	3	9.05324
VEGFC	vascular endothelial growth factor C preproprotein	6	3	9.35314
CSRP1	cysteine and glycine-rich protein 1 isoform 1	7	3	27.0568
PARK7	protein deglycase DJ-1	7	3	29.085
ANG	angiogenin precursor	4	2	0.550734
DCTPP1	dCTP pyrophosphatase 1	5	2	4.63441
HNRNPK	heterogeneous nuclear ribonucleoprotein K isoform a	5	2	4.67621
UBE2L3	ubiquitin-conjugating enzyme E2 L3 isoform 4	6	2	4.70108
AKR1C2	aldo-keto reductase family 1 member C2 isoform 1	7	2	12.021
ALDOC	fructose-bisphosphate aldolase C isoform X1	10	2	14.7876
PHPT1	14 kDa phosphohistidine phosphatase isoform 3	4	2	18.6411
PCNA	proliferating cell nuclear antigen	4	2	21.3355
S100A13	protein S100-A13 isoform X1	5	2	25.19
CRIP1	cysteine-rich protein 1	7	2	28.7751
CD59	CD59 glycoprotein preproprotein	6	2	30.1578

## Sheet: Detected in A549-THP1_Co only
Gene Symbol	Protein Name	# PSMs	# Unique Peptides	CV (%)
HSP90AB1	heat shock protein HSP 90-beta isoform a	295	14	22.046
VCP	transitional endoplasmic reticulum ATPase	77	13	20.565
PDCD6IP	programmed cell death 6-interacting protein isoform 2	54	12	13.1008
MMP9	matrix metalloproteinase-9 preproprotein	96	12	16.7406
STIP1	stress-induced-phosphoprotein 1 isoform a	67	11	21.4278
RNH1	ribonuclease inhibitor isoform X1	82	10	4.12839
CFH	complement factor H isoform a precursor	27	10	25.7702
ILF3	interleukin enhancer-binding factor 3 isoform d	47	9	13.484
KRT18	keratin, type I cytoskeletal 18	44	8	13.98
HSP90B1	endoplasmin precursor	40	6	10.5113
PPT1	palmitoyl-protein thioesterase 1 isoform 1 precursor	49	6	10.8623
NPM1	nucleophosmin isoform 1	56	6	26.4399
FGA	fibrinogen alpha chain isoform alpha-E preproprotein	32	6	29.7428
PRDX6	peroxiredoxin-6	46	5	6.75257
PSMA1	proteasome subunit alpha type-1 isoform 1	25	5	10.1654
YBX1	nuclease-sensitive element-binding protein 1	29	5	13.1046
CD14	monocyte differentiation antigen CD14 precursor	49	5	15.1913
MYL6	myosin light polypeptide 6 isoform 1	53	5	15.4219
AKR1A1	alcohol dehydrogenase [NADP(+)]	28	5	27.5466
PSMA4	proteasome subunit alpha type-4 isoform 1	18	4	13.5746
PCBP1	poly(rC)-binding protein 1	38	4	21.9502
C1QBP	complement component 1 Q subcomponent-binding protein, mitochondrial precursor	34	4	28.4988
EEF1G	elongation factor 1-gamma	35	3	2.12419
DENR	density-regulated protein	16	3	12.1902
MMP2	72 kDa type IV collagenase isoform 1 preproprotein(MMP-2)	17	3	12.7074
TUBB	tubulin beta chain isoform b	34	3	19.6921
HPRT1	hypoxanthine-guanine phosphoribosyltransferase	22	3	20.4503
PDAP1	28 kDa heat- and acid-stable phosphoprotein	23	3	24.0191
IFI30	gamma-interferon-inducible lysosomal thiol reductase preproprotein	23	2	8.27012
CNPY2	protein canopy homolog 2 isoform 1 precursor	9	2	17.7944
S100A6	protein S100-A6 isoform X1	16	2	19.8365

## Sheet: Detected in A549 (Mono & Co)
Gene Symbol	Protein Name	# PSMs	# Unique Peptides	Fold change Co/Mono
TXN	thioredoxin isoform 1	42	3	19.9911
IGFBP3	insulin-like growth factor-binding protein 3 isoform a precursor	58	9	10.4436
MYH9	myosin-9 isoform X1	370	47	6.53794
PNP	purine nucleoside phosphorylase	46	7	5.97591
CNBP	cellular nucleic acid-binding protein isoform 3	11	2	4.51398
CFB	complement factor B preproprotein	100	16	4.29165
CLSTN1	calsyntenin-1 isoform 2 precursor	47	4	4.24038
KRT8	keratin, type II cytoskeletal 8 isoform 1	98	19	4.13135
PKM	pyruvate kinase PKM isoform X1	159	14	3.83791
GAPDH	glyceraldehyde-3-phosphate dehydrogenase isoform 1	43	5	3.59862
LDHB	L-lactate dehydrogenase B chain isoform X1	76	6	3.59325
YWHAG	14-3-3 protein gamma	51	5	3.26655
CXCL8	interleukin-8 precursor	26	2	3.25793
LOXL2	lysyl oxidase homolog 2 precursor	22	5	3.17227
LCN2	neutrophil gelatinase-associated lipocalin precursor	24	3	3.12208
PLS3	plastin-3 isoform 1	77	2	3.04355
RTN4	reticulon-4 isoform A	21	4	2.9171
SRGN	serglycin isoform X1	36	2	1.90651
ALDH1A1	retinal dehydrogenase 1	105	20	1.89732
FN1	fibronectin isoform 1 precursor	140	34	1.82624
C1S	complement C1s subcomponent precursor	59	14	1.77949
GAA	lysosomal alpha-glucosidase preproprotein	14	3	1.70497
IGFBP1	insulin-like growth factor-binding protein 1 precursor	114	9	1.6596
C3	complement C3 preproprotein	265	35	1.51999
HNRNPA1	heterogeneous nuclear ribonucleoprotein A1 isoform b	55	8	1.50738
TPP1	tripeptidyl-peptidase 1 preproprotein	18	4	1.44163
NUCKS1	nuclear ubiquitous casein and cyclin-dependent kinase substrate 1	49	4	1.4151
CTSZ	cathepsin Z preproprotein	45	7	1.39182
CLIC1	chloride intracellular channel protein 1	121	11	1.35082
NAXE	NAD(P)H-hydrate epimerase precursor	36	4	1.34841
TKT	transketolase isoform X1	141	14	1.30215
HNRNPC	heterogeneous nuclear ribonucleoproteins C1/C2 isoform X1	25	4	1.26641
AKR1B1	aldose reductase	40	4	1.26078
SPTBN1	spectrin beta chain, non-erythrocytic 1 isoform 1	5	4	1.18267
PSMB1	proteasome subunit beta type-1	52	7	1.13968
ACTN4	alpha-actinin-4 isoform 1	330	25	1.11092
AXL	tyrosine-protein kinase receptor UFO isoform 1 precursor	7	3	1.10278
FLNA	filamin-A isoform 2	85	36	1.07715
GOLM1	Golgi membrane protein 1	24	5	1.05174
PDIA4	protein disulfide-isomerase A4 isoform X1	164	22	1.04582
FLNB	filamin-B isoform 1	77	25	1.04003
ANP32B	acidic leucine-rich nuclear phosphoprotein 32 family member B	72	3	0.866982
LGALS3BP	galectin-3-binding protein precursor	31	7	0.860305
SRSF1	serine/arginine-rich splicing factor 1 isoform 1	89	8	0.842387
TALDO1	transaldolase	67	9	0.800368
NUCB1	nucleobindin-1 precursor	40	8	0.793715
NME1-NME2	NME1-NME2 protein	66	3	0.791088
AGR2	anterior gradient protein 2 homolog precursor	6	2	0.75787
GRN	granulins isoform X1	98	14	0.701188
MUC5AC	mucin-5AC precursor	76	19	0.652935
NACA	nascent polypeptide-associated complex subunit alpha isoform X1	27	2	0.651162
TPI1	triosephosphate isomerase isoform 2	178	12	0.631861
THBS1	thrombospondin-1 precursor	301	28	0.604217
GLRX	glutaredoxin-1	10	2	0.583308
UCHL1	ubiquitin carboxyl-terminal hydrolase isozyme L1	14	3	0.55423
PDCD5	programmed cell death protein 5	7	3	0.480303
COL7A1	collagen alpha-1(VII) chain isoform X1	5	5	0.347305
ANXA2	annexin A2 isoform 1	12	2	0.310654
CXCL1	growth-regulated alpha protein precursor	27	2	0.142531

## Sheet: Sheet1
Programmed cell death 6 interacting protein (PDCD6IP), transcript variant 2, mRNA
	Sequence (5'->3')	Template strand	Length	Start	Stop	Tm	GC%	Self complementarity	Self 3' complementarity
Forward primer	CCCAAGTATTTTTATTTCCAGGAGG	Plus	25	870	894	57.89	40	5	1
Reverse primer	AGCAAGGGCACGATTGATTTTG	Minus	22	1100	1079	60.35	45.45	3	2
Product length	231
