# Supplementary material for: Dissection of paracrine/autocrine interplay in lung tumor microenvironment mimicking cancer cell-monocyte co-culture models reveals proteins that promote inflammation and metastasis
Source: BMC Cancer. 2023 Oct 2;23:926. doi: 10.1186/s12885-023-11428-7 (PMC10544320; doi:10.1186/s12885-023-11428-7)
Supplement: Supplementary file 7 — Supplementary Material 7 [file 12885_2023_11428_MOESM7_ESM.xlsx]

## Sheet: Detected in THP1-Mono(A549)only
Gene Symbol	Protein Name	# PSMs	# Unique Peptides	CV (%)
Supplimentary data sheet 2. Proteins of Protein identification and quantification
EEF1A1	elongation factor 1-alpha 1	42	7	26.1132
HSPH1	heat shock protein 105 kDa isoform 1	27	7	20.8975
SPTBN1	spectrin beta chain, non-erythrocytic 1 isoform 1	21	7	5.89134
EIF5A	eukaryotic translation initiation factor 5A-1 isoform A	57	6	23.9158
EFTUD2	116 kDa U5 small nuclear ribonucleoprotein component isoform a	27	6	10.5051
DCPS	m7GpppX diphosphatase	36	5	5.92362
RHOA	transforming protein RhoA isoform 1 precursor	28	5	18.1921
XRCC5	X-ray repair cross-complementing protein 5	23	5	21.0132
NRP1	neuropilin-1 isoform a precursor	18	5	27.6678
TNPO1	transportin-1 isoform 1	15	5	27.3229
SMARCC2	SWI/SNF complex subunit SMARCC2 isoform X1	24	4	7.49969
GBE1	1,4-alpha-glucan-branching enzyme	22	4	11.4074
OTUB1	ubiquitin thioesterase OTUB1	17	4	25.7773
SPTAN1	spectrin alpha chain, non-erythrocytic 1 isoform X1	16	4	15.2251
WIPF1	WAS/WASL-interacting protein family member 1	14	4	9.87948
CCT5	T-complex protein 1 subunit epsilon isoform a	14	4	25.9333
PLIN3	perilipin-3 isoform 1	13	4	18.7999
SSRP1	FACT complex subunit SSRP1 isoform X1	13	4	19.6333
PPIE	peptidyl-prolyl cis-trans isomerase E isoform X1	11	4	19.559
EIF6	eukaryotic translation initiation factor 6 isoform a	26	3	19.7732
YWHAQ	14-3-3 protein theta	24	3	5.40784
HCFC1	host cell factor 1 isoform X3	18	3	6.39253
RSU1	ras suppressor protein 1 isoform 1	18	3	13.385
PPP1CA	serine/threonine-protein phosphatase PP1-alpha catalytic subunit isoform 3	16	3	10.7439
SEMA4A	semaphorin-4A isoform X2	15	3	10.5321
PDCD6	programmed cell death protein 6 isoform 1	15	3	15.74
PRDX4	peroxiredoxin-4 precursor	15	3	15.8533
GART	trifunctional purine biosynthetic protein adenosine-3 isoform X1	13	3	7.82757
TYMP	thymidine phosphorylase isoform 1 precursor	12	3	6.88511
SAFB	scaffold attachment factor B1 isoform 1	12	3	15.5056
LTA4H	leukotriene A-4 hydrolase isoform 1	12	3	19.7607
SAMHD1	deoxynucleoside triphosphate triphosphohydrolase SAMHD1	11	3	19.5496
HEXA	beta-hexosaminidase subunit alpha isoform 1 precursor	10	3	1.84848
PSMC6	26S protease regulatory subunit 10B	10	3	18.3596
THOP1	thimet oligopeptidase	9	3	28.9475
TKFC	triokinase/FMN cyclase isoform X2	8	3	6.75631
BAG3	BAG family molecular chaperone regulator 3	8	3	13.099
PPP2R4	serine/threonine-protein phosphatase 2A activator isoform X1	8	3	22.7117
PHGDH	D-3-phosphoglycerate dehydrogenase isoform X1	7	3	24.2128
COPA	coatomer subunit alpha isoform 1	7	3	29.7162
IDI1	isopentenyl-diphosphate Delta-isomerase 1 isoform a	5	3	1.16854
HNRNPR	heterogeneous nuclear ribonucleoprotein R isoform 1	24	2	3.36674
HBB	hemoglobin subunit beta	20	2	10.2799
HMBS	porphobilinogen deaminase isoform 1	14	2	1.38542
RPIA	ribose-5-phosphate isomerase	14	2	3.98911
CRELD2	cysteine-rich with EGF-like domain protein 2 isoform X1	13	2	25.3566
CDK6	cyclin-dependent kinase 6	11	2	3.01915
LZIC	protein LZIC isoform b	11	2	9.48774
DLST	dihydrolipoyllysine-residue succinyltransferase component of 2-oxoglutarate dehydrogenase complex, mitochondrial isoform 1 precursor	10	2	0.666437
FKBP2	peptidyl-prolyl cis-trans isomerase FKBP2 precursor	10	2	0.668987
TCERG1	transcription elongation regulator 1 isoform X1	10	2	24.3581
MAP7D1	MAP7 domain-containing protein 1 isoform 1	10	2	29.3948
PTGES3	prostaglandin E synthase 3 isoform X1	9	2	10.7954
PROSC	proline synthase co-transcribed bacterial homolog protein	9	2	13.247
GM2A	ganglioside GM2 activator isoform 1 precursor	9	2	19.2714
TSN	translin isoform 1	9	2	27.5965
PSMB7	proteasome subunit beta type-7 precursor	8	2	1.92326
PLRG1	pleiotropic regulator 1 isoform 1	8	2	7.68351
PSMC3	26S protease regulatory subunit 6A isoform X1	8	2	10.8857
TTC1	tetratricopeptide repeat protein 1	8	2	12.8974
EIF4H	eukaryotic translation initiation factor 4H isoform X1	8	2	13.5328
PPP1R7	protein phosphatase 1 regulatory subunit 7 isoform 1	8	2	14.7589
HNRNPUL2	heterogeneous nuclear ribonucleoprotein U-like protein 2	8	2	26.9624
SDF2L1	stromal cell-derived factor 2-like protein 1 precursor	8	2	28.7779
COPE	coatomer subunit epsilon isoform X1	7	2	4.39037
BIN2	bridging integrator 2 isoform 1	7	2	7.65399
CD109	CD109 antigen isoform 1 preproprotein	7	2	9.36872
RUFY1	RUN and FYVE domain-containing protein 1 isoform a	7	2	13.791
SLC3A2	4F2 cell-surface antigen heavy chain isoform b	7	2	15.2414
GOLGA3	golgin subfamily A member 3 isoform X1	7	2	30.2505
CIAO1	probable cytosolic iron-sulfur protein assembly protein CIAO1	6	2	1.07651
EML2	echinoderm microtubule-associated protein-like 2 isoform 1	6	2	9.00926
TPD52L2	tumor protein D54 isoform a	6	2	13.8667
SGTA	small glutamine-rich tetratricopeptide repeat-containing protein alpha isoform X1	6	2	19.0436
C5orf22	UPF0489 protein C5orf22 isoform X1	6	2	19.7283
IRF2BP2	interferon regulatory factor 2-binding protein 2 isoform A	5	2	0.285399
ENSA	alpha-endosulfine isoform 1	5	2	0.890544
RSL1D1	ribosomal L1 domain-containing protein 1	5	2	10.0577
MAN1A1	mannosyl-oligosaccharide 1,2-alpha-mannosidase IA isoform X1	5	2	10.4858
SEC13	protein SEC13 homolog isoform 3	5	2	10.8632
CSNK2B	casein kinase II subunit beta isoform 1	5	2	12.2484
AP1G1	AP-1 complex subunit gamma-1 isoform a	5	2	18.7249
RIDA	ribonuclease UK114	5	2	22.2087
RPA1	replication protein A 70 kDa DNA-binding subunit	5	2	22.5214

## Sheet: Detected in THP1-A549_Co only
Gene Symbol	Protein Name	# PSMs	# Unique Peptides	CV (%)
FN1	fibronectin isoform 1 precursor	140	34	29.4193
KRT8	keratin, type II cytoskeletal 8 isoform 1	98	19	25.3072
CLTC	clathrin heavy chain 1 isoform X1	63	13	13.7096
AKR1B10	aldo-keto reductase family 1 member B10	60	10	11.9813
CFH	complement factor H isoform a precursor	27	10	12.6789
IGFBP1	insulin-like growth factor-binding protein 1 precursor	114	9	23.4405
C1R	complement C1r subcomponent isoform X1	41	9	25.2308
FGB	fibrinogen beta chain isoform 1 preproprotein	31	8	15.1563
LGALS3BP	galectin-3-binding protein precursor	31	7	26.668
EFEMP1	EGF-containing fibulin-like extracellular matrix protein 1 precursor	27	7	26.3751
CLU	clusterin isoform X1	30	6	24.3611
IGFBP2	insulin-like growth factor-binding protein 2 isoform a precursor	34	5	8.30859
HMGB3	high mobility group protein B3 isoform b	18	5	28.0192
CXCL5	C-X-C motif chemokine 5 precursor	41	4	10.8508
VCAN	versican core protein isoform 1 precursor	19	4	1.80823
TFPI2	tissue factor pathway inhibitor 2 isoform 1 precursor	18	4	20.2002
APOBR	apolipoprotein B receptor	18	4	27.9685
CTSH	pro-cathepsin H isoform a preproprotein	15	4	24.2763
RDX	radixin isoform 1	162	3	0.404794
AHSG	alpha-2-HS-glycoprotein preproprotein	34	3	25.7277
VAPA	vesicle-associated membrane protein-associated protein A isoform 1	10	3	23.535
C2	complement C2 isoform 1 preproprotein	9	3	1.0104
CAPN1	calpain-1 catalytic subunit isoform X1	7	3	29.3797
LRP1	prolow-density lipoprotein receptor-related protein 1 isoform X1	5	3	20.7475
TUBB4B	tubulin beta-4B chain	31	2	8.05269
STC2	stanniocalcin-2 precursor	15	2	14.8257
DAG1	dystroglycan preproprotein	12	2	20.6079
OAT	ornithine aminotransferase, mitochondrial isoform 1 precursor	11	2	5.9652
UBQLN2	ubiquilin-2	8	2	7.2797
IGF2	insulin-like growth factor II isoform 2	8	2	15.7628
CLEC3B	tetranectin isoform 1precursor	7	2	7.83035
MCM2	DNA replication licensing factor MCM2	7	2	20.8272
BPIFB1	BPI fold-containing family B member 1 precursor	6	2	26.4487
TOP1	DNA topoisomerase 1	5	2	14.1709
PPIH	peptidyl-prolyl cis-trans isomerase H	5	2	27.7259

## Sheet: Detected in both-Mono & Co
Gene Symbol	Protein Name	# PSMs	# Unique Peptides	Fold Change Co/Mono
HMGB1	high mobility group protein B1	105	9	5.36272
SSB	lupus La protein	12	3	4.67969
NACA	nascent polypeptide-associated complex subunit alpha isoform X1	27	2	4.55927
PSMA5	proteasome subunit alpha type-5 isoform 1	36	4	3.42739
CPSF6	cleavage and polyadenylation specificity factor subunit 6 isoform X1	8	2	3.30631
THBS1	thrombospondin-1 precursor	301	28	3.24217
UBE2N	ubiquitin-conjugating enzyme E2 N	7	2	3.23679
TCOF1	treacle protein isoform X1	16	4	3.04154
APLP2	amyloid-like protein 2 isoform 1 precursor	50	7	2.94589
SRGN	serglycin isoform X1	36	2	2.92374
CLEC11A	C-type lectin domain family 11 member A precursor	17	2	2.59164
PSMB9	proteasome subunit beta type-9 precursor	6	2	2.43185
FDPS	farnesyl pyrophosphate synthase isoform a	12	2	2.4023
GAPDH	glyceraldehyde-3-phosphate dehydrogenase isoform 1	43	5	2.38054
CLSTN1	calsyntenin-1 isoform 1 precursor	47	4	2.26696
IFI30	gamma-interferon-inducible lysosomal thiol reductase preproprotein	23	2	2.26626
GRN	granulins isoform X1	98	14	2.14025
CCT6A	T-complex protein 1 subunit zeta isoform a	8	2	2.04102
SERPINF1	pigment epithelium-derived factor precursor	41	5	1.96407
GANAB	neutral alpha-glucosidase AB isoform 2 precursor	28	5	1.92498
PTPRC	receptor-type tyrosine-protein phosphatase C isoform 1 precursor	16	2	1.87125
ERH	enhancer of rudimentary homolog	21	2	1.87104
ILF3	interleukin enhancer-binding factor 3 isoform d	47	9	1.81743
CNPY3	protein canopy homolog 3 isoform 3 precursor	16	4	1.80063
BLMH	bleomycin hydrolase	14	2	1.77166
RBMX	RNA-binding motif protein, X chromosome isoform 1	18	3	1.7666
PSMA4	proteasome subunit alpha type-4 isoform 1	18	4	1.72067
GAA	lysosomal alpha-glucosidase preproprotein	14	3	1.71969
CA2	carbonic anhydrase 2 isoform 1	162	10	1.69934
KPNB1	importin subunit beta-1 isoform 1	12	2	1.67757
TUBA1C	tubulin alpha-1C chain isoform a	69	3	1.67184
RNASET2	ribonuclease T2 precursor	64	8	1.64533
CD81	CD81 antigen isoform 1	21	3	1.63606
TPP1	tripeptidyl-peptidase 1 preproprotein	18	4	1.59878
PDIA3	protein disulfide-isomerase A3 precursor	193	18	1.58891
PDIA4	protein disulfide-isomerase A4 isoform X1	164	22	1.5718
IGFBP7	insulin-like growth factor-binding protein 7 isoform 1 precursor	101	10	1.55696
SEPT2	septin-2 isoform X1	7	2	1.53838
DDX17	probable ATP-dependent RNA helicase DDX17 isoform 3	18	5	1.51253
WARS	tryptophan--tRNA ligase, cytoplasmic isoform X1	10	2	1.50938
EWSR1	RNA-binding protein EWS isoform X1	21	2	1.49667
HIST1H1B	histone H1.5	25	2	1.48278
CKB	creatine kinase B-type isoform X1	16	2	1.41393
RNPEP	aminopeptidase B isoform a	12	4	1.40688
EIF3J	eukaryotic translation initiation factor 3 subunit J isoform 1	12	3	1.39979
PLS3	plastin-3 isoform 1	77	2	1.3862
HNRNPA1	heterogeneous nuclear ribonucleoprotein A1 isoform b	55	8	1.38033
PPA1	inorganic pyrophosphatase	18	3	1.3786
DDT	D-dopachrome decarboxylase	12	4	1.36779
C11orf54	ester hydrolase C11orf54 isoform X1	5	2	1.36202
PFN1	profilin-1	200	9	1.36011
CAPG	macrophage-capping protein isoform X1	112	7	1.34235
MATR3	matrin-3 isoform a	7	2	1.33775
BUB3	mitotic checkpoint protein BUB3 isoform a	12	3	1.31999
PLOD1	procollagen-lysine,2-oxoglutarate 5-dioxygenase 1 isoform 1 precursor	21	6	1.31754
GSN	gelsolin isoform X5	176	18	1.30606
KRT2	keratin, type II cytoskeletal 2 epidermal	421	21	1.29781
NAXE	NAD(P)H-hydrate epimerase precursor	36	4	1.29316
HSP90AB1	heat shock protein HSP 90-beta isoform a	295	14	1.27747
PRDX5	peroxiredoxin-5, mitochondrial isoform a precursor	8	2	1.27518
EIF3L	eukaryotic translation initiation factor 3 subunit L isoform X1	6	2	1.26949
EFHD2	EF-hand domain-containing protein D2	9	3	1.26393
TKT	transketolase isoform X1	141	14	1.25874
MAN2B1	lysosomal alpha-mannosidase isoform X1	10	2	1.22373
AGT	angiotensinogen preproprotein	33	4	1.22189
B2M	beta-2-microglobulin isoform X1	47	2	1.22009
CCT8	T-complex protein 1 subunit theta isoform 1	29	7	1.21662
ANP32B	acidic leucine-rich nuclear phosphoprotein 32 family member B	72	3	1.21591
P4HB	protein disulfide-isomerase precursor	204	22	1.21184
CAPZA1	F-actin-capping protein subunit alpha-1 isoform X1	71	9	1.19519
INPP5D	phosphatidylinositol 3,4,5-trisphosphate 5-phosphatase 1 isoform a	24	3	1.19127
PREP	prolyl endopeptidase	21	6	1.17478
PCNA	proliferating cell nuclear antigen	12	3	1.16348
PLOD3	procollagen-lysine,2-oxoglutarate 5-dioxygenase 3 precursor	25	5	1.16107
TXNDC12	thioredoxin domain-containing protein 12 precursor	6	2	1.15876
RNH1	ribonuclease inhibitor isoform X1	82	10	1.15557
MMP9	matrix metalloproteinase-9 preproprotein	96	12	1.14663
SKP1	S-phase kinase-associated protein 1 isoform b	16	2	1.13393
ECM1	extracellular matrix protein 1 isoform 3 precursor	43	7	1.12412
CAPZB	F-actin-capping protein subunit beta isoform 4	71	10	1.12226
DYNC1I2	cytoplasmic dynein 1 intermediate chain 2 isoform 1	14	2	1.11044
FH	fumarate hydratase, mitochondrial	17	4	1.10925
SF3B3	splicing factor 3B subunit 3	26	4	1.09498
EZR	ezrin	166	2	1.09429
LRRFIP1	leucine-rich repeat flightless-interacting protein 1 isoform 3	31	7	1.08533
SET	protein SET isoform X1	70	5	1.08363
PRKCSH	glucosidase 2 subunit beta isoform 3 precursor	93	11	1.07726
TPI1	triosephosphate isomerase isoform 2	178	12	1.07491
HSPA5	78 kDa glucose-regulated protein precursor	183	19	1.07446
DPP3	dipeptidyl peptidase 3 isoform 1	8	3	1.07407
PDLIM5	PDZ and LIM domain protein 5 isoform X1	9	3	1.05737
ARPC2	actin-related protein 2/3 complex subunit 2	26	4	1.05721
TPP2	tripeptidyl-peptidase 2 isoform X1	14	5	1.05217
CAT	catalase	112	11	1.05144
CFD	complement factor D isoform 2 precursor	48	7	1.0348
SEC24C	protein transport protein Sec24C isoform X1	6	2	1.00775
BPNT1	3'(2'),5'-bisphosphate nucleotidase 1 isoform X2	11	3	0.983162
PKM	pyruvate kinase PKM isoform X1	159	14	0.982173
EPRS	bifunctional glutamate/proline--tRNA ligase	36	10	0.98064
TCP1	T-complex protein 1 subunit alpha isoform a	23	6	0.964742
PRDX1	peroxiredoxin-1	124	8	0.963187
TMPO	thymopoietin isoform alpha	23	5	0.953225
ANXA2	annexin A2 isoform 1	12	2	0.946671
ALDH9A1	4-trimethylaminobutyraldehyde dehydrogenase	5	2	0.945186
CCT4	T-complex protein 1 subunit delta isoform a	22	5	0.939741
DHX9	ATP-dependent RNA helicase A	11	4	0.934372
STIP1	stress-induced-phosphoprotein 1 isoform a	67	11	0.902588
IQGAP1	ras GTPase-activating-like protein IQGAP1	61	13	0.896632
IGF2R	cation-independent mannose-6-phosphate receptor precursor	47	12	0.895539
TLN1	talin-1	114	25	0.891888
LMNA	lamin isoform A	139	20	0.887068
RPS12	40S ribosomal protein S12	11	4	0.886386
SLC9A3R1	Na(+)/H(+) exchange regulatory cofactor NHE-RF1	6	2	0.88512
EIF4B	eukaryotic translation initiation factor 4B isoform 1	8	2	0.883098
PRDX6	peroxiredoxin-6	46	5	0.882193
FAF1	FAS-associated factor 1	8	3	0.879988
BSG	basigin isoform 1 precursor	23	3	0.876472
HPRT1	hypoxanthine-guanine phosphoribosyltransferase	22	3	0.872454
CDV3	protein CDV3 homolog isoform X1	16	4	0.871807
EEF1D	elongation factor 1-delta isoform X1	7	3	0.869395
GDI2	rab GDP dissociation inhibitor beta isoform 1	126	14	0.847596
UBE2K	ubiquitin-conjugating enzyme E2 K isoform 1	19	4	0.840902
MAT2A	S-adenosylmethionine synthase isoform type-2	14	4	0.838873
PTPN12	tyrosine-protein phosphatase non-receptor type 12 isoform 1	6	2	0.825418
THRAP3	thyroid hormone receptor-associated protein 3 isoform 1	8	2	0.811479
AKR1B1	aldose reductase	40	4	0.794587
PDCD5	programmed cell death protein 5	7	3	0.78872
COL9A2	collagen alpha-2(IX) chain isoform X1	30	6	0.776619
ARHGDIA	rho GDP-dissociation inhibitor 1 isoform X1	34	5	0.768359
KCTD12	BTB/POZ domain-containing protein KCTD12	15	3	0.767286
ARHGDIB	rho GDP-dissociation inhibitor 2	108	8	0.762338
COX17	cytochrome c oxidase copper chaperone	5	2	0.757261
TARS	threonine--tRNA ligase, cytoplasmic isoform 1	37	8	0.74906
MARCKS	myristoylated alanine-rich C-kinase substrate	22	3	0.746109
PDXP	pyridoxal phosphate phosphatase	6	2	0.729314
ARPC5	actin-related protein 2/3 complex subunit 5 isoform 1	16	3	0.726349
CTSA	lysosomal protective protein isoform a precursor	8	3	0.722563
ACTN1	alpha-actinin-1 isoform b	288	20	0.720346
UBA52	ubiquitin-60S ribosomal protein L40 isoform X1	38	4	0.715253
SYNCRIP	heterogeneous nuclear ribonucleoprotein Q isoform 1	57	9	0.714531
SNRPD2	small nuclear ribonucleoprotein Sm D2 isoform 1	34	4	0.711075
GSTO1	glutathione S-transferase omega-1 isoform 1	29	4	0.709198
AKR1A1	alcohol dehydrogenase [NADP(+)]	28	5	0.702712
PGAM1	phosphoglycerate mutase 1 isoform 1	150	11	0.697857
SEC23B	protein transport protein Sec23B isoform 1	9	2	0.693292
KRT16	keratin, type I cytoskeletal 16	116	5	0.678147
DPYSL2	dihydropyrimidinase-related protein 2 isoform 1	11	4	0.661721
NUCKS1	nuclear ubiquitous casein and cyclin-dependent kinase substrate 1	49	4	0.660916
PEBP1	phosphatidylethanolamine-binding protein 1	53	7	0.652603
AHNAK	neuroblast differentiation-associated protein AHNAK isoform X3	30	7	0.649787
CSRP1	cysteine and glycine-rich protein 1 isoform 1	35	7	0.64213
ARPC1B	actin-related protein 2/3 complex subunit 1B isoform X1	49	7	0.633772
PTBP1	polypyrimidine tract-binding protein 1 isoform X1	25	6	0.63128
FERMT3	fermitin family homolog 3 isoform X1	11	3	0.617686
PCBP1	poly(rC)-binding protein 1	38	4	0.616997
YWHAZ	14-3-3 protein zeta/delta isoform X1	38	4	0.613956
ATP6V1A	V-type proton ATPase catalytic subunit A	8	2	0.612511
MYH9	myosin-9 isoform X1	370	47	0.606822
VCL	vinculin isoform meta-VCL	44	8	0.585534
LAP3	cytosol aminopeptidase	15	5	0.57076
SEPT15	15 kDa selenoprotein isoform 1 precursor	6	2	0.559046
PARP1	poly [ADP-ribose] polymerase 1	36	9	0.550622
NUDC	nuclear migration protein nudC isoform X1	27	5	0.548961
AIFM1	apoptosis-inducing factor 1, mitochondrial isoform AIF precursor	16	3	0.535176
SUPT16H	FACT complex subunit SPT16	6	2	0.534189
OLA1	obg-like ATPase 1 isoform 1	4	2	0.527745
HDGF	hepatoma-derived growth factor isoform a	90	10	0.518951
GGCT	gamma-glutamylcyclotransferase isoform 1	19	5	0.501192
ACTR3	actin-related protein 3 isoform 1	67	8	0.462736
MDH2	malate dehydrogenase, mitochondrial isoform 1 precursor	115	11	0.451811
NME1-NME2	NME1-NME2 protein	66	3	0.442992
GATM	glycine amidinotransferase, mitochondrial isoform 1 precursor	9	4	0.414628
GLO1	lactoylglutathione lyase	40	3	0.413923
CORO1A	coronin-1A isoform X2	66	6	0.407355
MRC2	C-type mannose receptor 2 precursor	32	7	0.39694
PRDX3	thioredoxin-dependent peroxide reductase, mitochondrial isoform a precursor	26	4	0.389397
TNFRSF1B	tumor necrosis factor receptor superfamily member 1B isoform X1	22	3	0.265756
GNPDA1	glucosamine-6-phosphate isomerase 1 isoform X1	6	2	0.127854
